# Supplementary material for: Acellular Dermal Matrix Used in Diabetic Foot Ulcers: Clinical Outcomes Supported by Biochemical and Histological Analyses
Source: Int J Mol Sci. 2021 Jun 30;22(13):7085. doi: 10.3390/ijms22137085 (PMC8267704; doi:10.3390/ijms22137085)
Supplement: Supplementary file 1 [file ijms-22-07085-s001.zip]

Archive with 1 entries (1 files):
- ijms-1235502-supplementary.pdf
